# Supplementary material for: Blastosporiumpersicolor gen. et sp. nov., a new helotialean fungus
Source: MycoKeys. 2019 Apr 22;51:55–64. doi: 10.3897/mycokeys.51.30798 (PMC6488551; doi:10.3897/mycokeys.51.30798)
Supplement: XML Treatment for Blastosporium [file mycokeys.51.30798-treatment1.xml]

<!DOCTYPE tp:taxon-treatment
  PUBLIC "-//TaxonX//DTD Taxonomic Treatment Publishing DTD v0 20100105//EN" "tax-treatment-NSO.dtd">
<tp:taxon-treatment xmlns:tp="http://www.plazi.org/taxpub"><tp:treatment-meta><kwd-group><label>Taxon classification</label><kwd><named-content xmlns:xlink="http://www.w3.org/1999/xlink" content-type="kingdom">Fungi</named-content></kwd><kwd><named-content xmlns:xlink="http://www.w3.org/1999/xlink" content-type="class">Leotiomycetes</named-content></kwd></kwd-group><mixed-citation publication-type="journal"><person-group><name><surname>Zheng</surname><given-names>Hua</given-names></name><name><surname>Zhang</surname><given-names>ZhenNa</given-names></name><name><surname>Wen</surname><given-names>ZhiJia</given-names></name><name><surname>F. Castañeda-Ruiz</surname><given-names>Rafael</given-names></name><name><surname>ZeFen Yu</surname><given-names/></name></person-group><article-title><italic><tp:taxon-name><tp:taxon-name-part taxon-name-part-type="genus" reg="Blastosporium">Blastosporium</tp:taxon-name-part><tp:taxon-name-part taxon-name-part-type="species" reg="persicolor">persicolor</tp:taxon-name-part></tp:taxon-name></italic> gen. et sp. nov., a new helotialean fungus</article-title><source>MycoKeys</source><day>22</day><month>4</month><year>2019</year><volume>51</volume><fpage>55</fpage><lpage>64</lpage><pub-id pub-id-type="doi">10.3897/mycokeys.51.30798</pub-id></mixed-citation></tp:treatment-meta><tp:nomenclature><tp:taxon-name>
              <tp:taxon-name-part taxon-name-part-type="genus" reg="Blastosporium">Blastosporium</tp:taxon-name-part>
              <object-id xmlns:xlink="http://www.w3.org/1999/xlink" content-type="mycobank" xlink:type="simple">828280</object-id>
            </tp:taxon-name><tp:taxon-authority>Z. F. Yu &amp; H. Zheng</tp:taxon-authority><tp:taxon-status xmlns:xlink="http://www.w3.org/1999/xlink" xlink:type="simple">gen. nov.</tp:taxon-status></tp:nomenclature><tp:treatment-sec sec-type="etymology" id="SECID0EY6AG"><title>Etymology.</title><p>Latin, <italic>Blasto</italic>-, referring to the blastic conidial ontogeny, + Latin, <italic>sporium</italic>, referring to the conidia.</p></tp:treatment-sec><tp:treatment-sec sec-type="type species" id="SECID0EHABG"><title>Type species.</title><p><italic><tp:taxon-name><tp:taxon-name-part taxon-name-part-type="genus" reg="Blastosporium">Blastosporium</tp:taxon-name-part><tp:taxon-name-part taxon-name-part-type="species" reg="persicolor">persicolor</tp:taxon-name-part></tp:taxon-name></italic> Z. F. Yu &amp; H. Zheng</p></tp:treatment-sec><tp:treatment-sec sec-type="diagnosis" id="SECID0EYABG"><title>Diagnosis.</title><p>Characterised by mono- and polyblastic, integrated or discrete conidiogenous cells, solitary or blastocatenate, unicellular, obovoid, oblong, ellipsoidal, allantoid conidia (5–8 × 2.3–4.1 μm). Differs from the genus <italic><tp:taxon-name><tp:taxon-name-part taxon-name-part-type="genus" reg="Tetracladium">Tetracladium</tp:taxon-name-part></tp:taxon-name></italic> De Wild. by macronematous or semi-macronematous conidiophores and mono- and polyblastic conidiogenous cells.</p></tp:treatment-sec><tp:treatment-sec sec-type="description" id="SECID0EFBBG"><title>Description.</title><p>Mycelium partly superficial and partly immersed, composed of branched, septate, smooth, hyaline hyphae. <italic>Conidiophores</italic> macronematous or semi-macronematous, erect or prostrate, smooth, hyaline, sometimes reduced to conidiogenous cells. <italic>Conidiogenous cells</italic> mono- and polyblastic, terminal, integrated or discrete, determinate, sometimes with sympodial elongations, smooth, hyaline. <italic>Conidia</italic> solitary or blastocatenate, acrogenous, unicellular, obovoid, oblong, ellipsoidal, allantoid, broad fusiform to irregular, smooth, hyaline.</p></tp:treatment-sec><tp:treatment-sec sec-type="distribution" id="SECID0ERBBG"><title>Distribution.</title><p>China.</p></tp:treatment-sec><tp:treatment-sec sec-type="notes" id="SECID0EWBBG"><title>Notes.</title><p><italic><tp:taxon-name><tp:taxon-name-part taxon-name-part-type="genus" reg="Blastosporium">Blastosporium</tp:taxon-name-part></tp:taxon-name></italic> is superficially similar to the genera, <italic><tp:taxon-name><tp:taxon-name-part taxon-name-part-type="genus" reg="Acaromyces">Acaromyces</tp:taxon-name-part></tp:taxon-name></italic> Boekhout et al. and <italic><tp:taxon-name><tp:taxon-name-part taxon-name-part-type="genus" reg="Meira">Meira</tp:taxon-name-part></tp:taxon-name></italic> Boekhout et al. Their conidiophores are reduced to conidiogenous cells, which produce solitary or sometimes blastocatenate, unicellular, hyaline conidia by blastic conidial ontogeny. These genera are yeast-like hyphomycetes that have been connected phylogenetically with <tp:taxon-name><tp:taxon-name-part taxon-name-part-type="subclass">Exobasidiomycetidae</tp:taxon-name-part></tp:taxon-name> (<tp:taxon-name><tp:taxon-name-part taxon-name-part-type="class">Ustilaginomycetes</tp:taxon-name-part></tp:taxon-name>, <tp:taxon-name><tp:taxon-name-part taxon-name-part-type="phylum">Basidiomycota</tp:taxon-name-part></tp:taxon-name>) (<xref ref-type="bibr" rid="B1">Boekhout et al. 2003</xref>, <xref ref-type="bibr" rid="B12">Seifert et al. 2011</xref>).</p><p><italic><tp:taxon-name><tp:taxon-name-part taxon-name-part-type="genus" reg="Hyphozyma">Hyphozyma</tp:taxon-name-part></tp:taxon-name></italic> de Hoog &amp; M.T.Sm. also superficially resembles <italic><tp:taxon-name><tp:taxon-name-part taxon-name-part-type="genus" reg="Blastosporium">Blastosporium</tp:taxon-name-part></tp:taxon-name></italic>, but <italic><tp:taxon-name><tp:taxon-name-part taxon-name-part-type="genus" reg="Hyphozyma">Hyphozyma</tp:taxon-name-part></tp:taxon-name></italic> is a typical yeast-like hyphomycete, characterised by undifferentiated conidiophores and conidia are unicellular, hyaline, solitary or produced in basipetal chains (<xref ref-type="bibr" rid="B3">de Hoog and Smith 1981</xref>, <xref ref-type="bibr" rid="B12">Seifert et al. 2011</xref>).</p></tp:treatment-sec><ref-list><ref id="B1"><mixed-citation xmlns:xlink="http://www.w3.org/1999/xlink" xlink:type="simple"><person-group><name name-style="western"><surname>Boekhout</surname><given-names>T</given-names></name><name name-style="western"><surname>Theelen</surname><given-names>B</given-names></name><name name-style="western"><surname>Houbraken</surname><given-names>J</given-names></name><name name-style="western"><surname>Robert</surname><given-names>V</given-names></name><name name-style="western"><surname>Scorzetti</surname><given-names>G</given-names></name><name name-style="western"><surname>Gafni</surname><given-names>A</given-names></name><name name-style="western"><surname>Gerson</surname><given-names>U</given-names></name><name name-style="western"><surname>Sztejnberg</surname><given-names>A</given-names></name></person-group> (<year>2003</year>) <article-title>Novel anamorphic mite-associated fungi belonging to the <tp:taxon-name><tp:taxon-name-part taxon-name-part-type="class">Ustilaginomycetes</tp:taxon-name-part></tp:taxon-name>: <italic><tp:taxon-name><tp:taxon-name-part taxon-name-part-type="genus">Meira</tp:taxon-name-part><tp:taxon-name-part taxon-name-part-type="species">geulakonigii</tp:taxon-name-part></tp:taxon-name></italic> gen. nov., sp. nov., <italic><tp:taxon-name><tp:taxon-name-part taxon-name-part-type="genus">Meira</tp:taxon-name-part><tp:taxon-name-part taxon-name-part-type="species">argovae</tp:taxon-name-part></tp:taxon-name></italic> sp. nov. and <italic><tp:taxon-name><tp:taxon-name-part taxon-name-part-type="genus">Acaromyces</tp:taxon-name-part><tp:taxon-name-part taxon-name-part-type="species">ingoldii</tp:taxon-name-part></tp:taxon-name></italic> gen. nov., sp. nov.</article-title><source>International Journal of Systematic and Evolutionary Microbiology</source><volume>53</volume>(<issue>5</issue>): <fpage>1655</fpage>–<lpage>1664</lpage>. <ext-link xlink:type="simple" ext-link-type="doi" xlink:href="10.1099/ijs.0.02434-0">https://doi.org/10.1099/ijs.0.02434-0</ext-link></mixed-citation></ref><ref id="B12"><mixed-citation xmlns:xlink="http://www.w3.org/1999/xlink" xlink:type="simple"><person-group><name name-style="western"><surname>Seifert</surname><given-names>KA</given-names></name><name name-style="western"><surname>Morgan-Jones</surname><given-names>G</given-names></name><name name-style="western"><surname>Gams</surname><given-names>W</given-names></name><name name-style="western"><surname>Kendrick</surname><given-names>B</given-names></name></person-group> (<year>2011</year>) The genera of hyphomycetes. CBS Biodiversity Series 9.</mixed-citation></ref><ref id="B3"><mixed-citation xmlns:xlink="http://www.w3.org/1999/xlink" xlink:type="simple"><person-group><name name-style="western"><surname>de Hoog</surname><given-names>GS</given-names></name><name name-style="western"><surname>Smith</surname><given-names>MT</given-names></name></person-group> (<year>1981</year>) <article-title><italic><tp:taxon-name><tp:taxon-name-part taxon-name-part-type="genus">Hyphozyma</tp:taxon-name-part></tp:taxon-name></italic>, a new genus of yeast-like hyphomycetes.</article-title><source>Antonie van Leeuwenhoek</source><volume>47</volume>: <fpage>339</fpage>–<lpage>352</lpage>. <ext-link xlink:type="simple" ext-link-type="doi" xlink:href="10.1007/BF02350784">https://doi.org/10.1007/BF02350784</ext-link></mixed-citation></ref></ref-list></tp:taxon-treatment>
