# Supplementary material for: Blastosporiumpersicolor gen. et sp. nov., a new helotialean fungus
Source: MycoKeys. 2019 Apr 22;51:55–64. doi: 10.3897/mycokeys.51.30798 (PMC6488551; doi:10.3897/mycokeys.51.30798)
Supplement: XML Treatment for Blastosporium persicolor [file mycokeys.51.30798-treatment2.xml]

<!DOCTYPE tp:taxon-treatment
  PUBLIC "-//TaxonX//DTD Taxonomic Treatment Publishing DTD v0 20100105//EN" "tax-treatment-NSO.dtd">
<tp:taxon-treatment xmlns:tp="http://www.plazi.org/taxpub"><tp:treatment-meta><kwd-group><label>Taxon classification</label><kwd><named-content xmlns:xlink="http://www.w3.org/1999/xlink" content-type="kingdom">Fungi</named-content></kwd><kwd><named-content xmlns:xlink="http://www.w3.org/1999/xlink" content-type="class">Leotiomycetes</named-content></kwd></kwd-group><mixed-citation publication-type="journal"><person-group><name><surname>Zheng</surname><given-names>Hua</given-names></name><name><surname>Zhang</surname><given-names>ZhenNa</given-names></name><name><surname>Wen</surname><given-names>ZhiJia</given-names></name><name><surname>F. Castañeda-Ruiz</surname><given-names>Rafael</given-names></name><name><surname>ZeFen Yu</surname><given-names/></name></person-group><article-title><italic><tp:taxon-name><tp:taxon-name-part taxon-name-part-type="genus" reg="Blastosporium">Blastosporium</tp:taxon-name-part><tp:taxon-name-part taxon-name-part-type="species" reg="persicolor">persicolor</tp:taxon-name-part></tp:taxon-name></italic> gen. et sp. nov., a new helotialean fungus</article-title><source>MycoKeys</source><day>22</day><month>4</month><year>2019</year><volume>51</volume><fpage>55</fpage><lpage>64</lpage><pub-id pub-id-type="doi">10.3897/mycokeys.51.30798</pub-id></mixed-citation></tp:treatment-meta><tp:nomenclature><tp:taxon-name>
              <tp:taxon-name-part taxon-name-part-type="genus" reg="Blastosporium">Blastosporium</tp:taxon-name-part>
              <tp:taxon-name-part taxon-name-part-type="species" reg="persicolor">persicolor</tp:taxon-name-part>
              <object-id xmlns:xlink="http://www.w3.org/1999/xlink" content-type="mycobank" xlink:type="simple">828281</object-id>
            </tp:taxon-name><tp:taxon-authority>Z. F. Yu &amp; H. Zheng</tp:taxon-authority><tp:taxon-status xmlns:xlink="http://www.w3.org/1999/xlink" xlink:type="simple">sp. nov.</tp:taxon-status><xref ref-type="fig" rid="F2">Figure 2</xref></tp:nomenclature><tp:treatment-sec sec-type="etymology" id="SECID0EZFBG"><title>Etymology.</title><p>Latin, <italic>persicolor</italic>, referring to the apricot colour of the colonies on <abbrev xmlns:xlink="http://www.w3.org/1999/xlink" xlink:title="potato dextrose agar" id="ABBRID0EJGBG" xlink:type="simple">PDA</abbrev> medium.</p></tp:treatment-sec><tp:treatment-sec sec-type="description" id="SECID0ENGBG"><title>Description.</title><p>Colonies on CMA with 1–2 concentric rings slightly curled, entire at the margin, light orange-yellowish-pinkish colour. Reverse yellowish-orange. Mycelium partly superficial and partly immersed, composed of branched, septate, smooth-walled, creeping, 2.0–3.3 μm wide hyphae. <italic>Conidiophores</italic> macronematous or semi-<!--PageBreak -->macronematous, mononematous, erect or prostrate, straight or flexuous, unbranched or slightly branched, hyaline, smooth-walled, 35–14.4 × 1.8–3.5 μm. <italic>Conidiogenous cells</italic> mostly monoblastic, sometime polyblastic after several sympodial elongations, <!--PageBreak -->integrated or discrete, terminal or intercalary, 7.0–13.1× 2.6–3.3 μm, clavate or cylindrical, with a distinct or inconspicuous denticle at the conidiogenous loci. <italic>Conidia</italic> solitary or blastocatenate, acrogenous, obovoid, oblong, ellipsoidal, subcylindrical, allantoid, broad fusiform to irregular, slightly attenuated, truncate at the base or at the ends, unicellular, smooth, hyaline, 5–8 × 2.3–4.1 μm. Sexual form unknown.</p><fig id="F2" position="float" orientation="portrait"><label>Figure 2.</label><caption><p>Cultures and anamorph of <italic><tp:taxon-name><tp:taxon-name-part taxon-name-part-type="genus" reg="Blastosporium">Blastosporium</tp:taxon-name-part><tp:taxon-name-part taxon-name-part-type="species" reg="persicolor">persicolor</tp:taxon-name-part></tp:taxon-name></italic> (YMF 1.05546). <bold>A–C</bold> Cultures (<bold>A</bold> on <abbrev xmlns:xlink="http://www.w3.org/1999/xlink" xlink:title="potato dextrose agar" id="ABBRID0EUHBG" xlink:type="simple">PDA</abbrev><bold>B</bold> on CMA <bold>C</bold> on SNA) at 25 °C after 12 days <bold>D–H</bold> conidiophores and monoblastic conidiogenous cells <bold>I</bold> conidiophores and polyblastic conidiogenous cells <bold>J, K</bold> conidia (<bold>J</bold> one scar on conidia <bold>K</bold> multi-scars on conidia); Scale bar: 10 μm (<bold>D–K</bold>).</p></caption><graphic xmlns:xlink="http://www.w3.org/1999/xlink" xlink:href="mycokeys-51-055-g002.jpg" position="float" orientation="portrait" xlink:type="simple" id="oo_295761.jpg"/></fig></tp:treatment-sec><tp:treatment-sec sec-type="description" id="SECID0ENIBG"><title>Culture characteristics.</title><p>(in darkness, at 25 °C after 10 d). Colonies attaining 1.5–1.7 cm diam. on <abbrev xmlns:xlink="http://www.w3.org/1999/xlink" xlink:title="potato dextrose agar" id="ABBRID0ETIBG" xlink:type="simple">PDA</abbrev>, 1.0–1.2 cm diam. on SNA, 1.5–1.7 cm on CMA. On <abbrev xmlns:xlink="http://www.w3.org/1999/xlink" xlink:title="potato dextrose agar" id="ABBRID0EXIBG" xlink:type="simple">PDA</abbrev>, colonies plicated, orange, reverse pale yellow, margin smooth and entire; sporulation abundant. On SNA, colonies flat, white to cream-coloured, flocculent, reverse white, growing slowly, sporulation abundant. The fungus does not grow at 35 °C on <abbrev xmlns:xlink="http://www.w3.org/1999/xlink" xlink:title="potato dextrose agar" id="ABBRID0E2IBG" xlink:type="simple">PDA</abbrev>, CMA and SNA.</p></tp:treatment-sec><tp:treatment-sec sec-type="material" id="SECID0E6IBG"><title>Type.</title><p><bold>CHINA.</bold> Xiamen, Fujian Province, <named-content xmlns:xlink="http://www.w3.org/1999/xlink" content-type="dwc:verbatimCoordinates" xlink:type="simple"><named-content content-type="geo-json" specific-use="{&#34;type&#34;:&#34;Point&#34;,&#34;coordinates&#34;:[117.918722,24.552667]}" id="NCID0EKJBG" xlink:type="simple">24°33'9.6"N, 117°55'7.4"E</named-content></named-content>, 23 m alt., from mildewed tobacco (<italic><tp:taxon-name><tp:taxon-name-part taxon-name-part-type="genus" reg="Nicotiana">Nicotiana</tp:taxon-name-part><tp:taxon-name-part taxon-name-part-type="species" reg="tabacum">tabacum</tp:taxon-name-part></tp:taxon-name></italic> L.) leaves, June 2018, Z.N. Zhang (dried slide YMFT 1.05546, holotype; ex-type YMF 1.05546).</p></tp:treatment-sec></tp:taxon-treatment>
